# Supplementary material for: A parametric numerical analysis of femoral stem impaction
Source: PLoS One. 2022 May 20;17(5):e0268561. doi: 10.1371/journal.pone.0268561 (PMC9122192; doi:10.1371/journal.pone.0268561)
Supplement: S4 File — In the first Sheet each combination of input variables is given in rows with parameters defined in the column headings. Each of the other sheets lists data for an output variable related to the input set in the same row number. (XLSX) [file pone.0268561.s004.xlsx]

## Sheet: Input Data
Parametric combination	'Density Hammer [kg/m³]'	'Density impactor rod [kg/m³]'	'Hammer Energy [J]'	'Length Hammer [m]'	'Length impactor rod [m]'	'Length element [m]'	'Hammer stiffness [N/m²]'	'Impactor rod stiffness [N/m²]'	'Interface stiffness [N/m²]'	'number of iterations'	'time step [s]'	'Implant Mass [kg]'	'Implant-Bone stiffness [N/m]'	'Bone Mass [kg]'	'Bone-Ground stiffness [N/m]'	'nhits'	'plot_step'	'Soft Tissue Damping [Ns/m]'	'Hammer Dia [m]'	'Impactor Dia [m]'
Combination1	8000	8000	6	0.06	0.3	0.01	210000000000	210000000000	2100000000	40000	1e-07	0.1	715000	12.7	4100	1	10	322	0.03	0.02
Combination2	8000	8000	6	0.06	0.3	0.01	210000000000	210000000000	2100000000	4000	1e-06	0.1	715000	12.7	4100	1	10	322	0.03	0.02
Combination3	8000	8000	6	0.06	0.3	0.01	210000000000	210000000000	2100000000	400000	1e-08	0.1	715000	12.7	4100	1	10	322	0.03	0.02
Combination4	8000	8000	6	0.06	0.3	0.005	210000000000	210000000000	2100000000	40000	1e-07	0.1	715000	12.7	4100	1	10	322	0.03	0.02
Combination5	8000	8000	6	0.06	0.3	0.02	210000000000	210000000000	2100000000	40000	1e-07	0.1	715000	12.7	4100	1	10	322	0.03	0.02
Combination6	8000	8000	6	0.06	0.3	0.01	210000000000	210000000000	2100000000	40000	1e-07	0.1	715000	12.7	4100	10	10	322	0.03	0.02
Combination7	8000	8000	6	0.06	0.3	0.01	210000000000	210000000000	2100000000	40000	1e-07	0.1	715000	12.7	4100	40	10	322	0.03	0.02
Combination8	8000	8000	3	0.06	0.3	0.01	210000000000	210000000000	2100000000	40000	1e-07	0.1	715000	12.7	4100	1	10	322	0.03	0.02
Combination9	8000	8000	12	0.06	0.3	0.01	210000000000	210000000000	2100000000	40000	1e-07	0.1	715000	12.7	4100	1	10	322	0.03	0.02
Combination10	8000	8000	6	0.03	0.3	0.01	210000000000	210000000000	2100000000	40000	1e-07	0.1	715000	12.7	4100	1	10	322	0.03	0.02
Combination11	8000	8000	6	0.09	0.3	0.01	210000000000	210000000000	2100000000	40000	1e-07	0.1	715000	12.7	4100	1	10	322	0.03	0.02
Combination12	8000	8000	6	0.06	0.3	0.01	210000000000	210000000000	2100000000	40000	1e-07	0.1	715000	12.7	4100	1	10	322	0.01	0.02
Combination13	8000	8000	6	0.06	0.3	0.01	210000000000	210000000000	2100000000	40000	1e-07	0.1	715000	12.7	4100	1	10	322	0.05	0.02
Combination14	4000	8000	6	0.06	0.3	0.01	210000000000	210000000000	2100000000	40000	1e-07	0.1	715000	12.7	4100	1	10	322	0.03	0.02
Combination15	16000	8000	6	0.06	0.3	0.01	210000000000	210000000000	2100000000	40000	1e-07	0.1	715000	12.7	4100	1	10	322	0.03	0.02
Combination16	8000	8000	6	0.06	0.3	0.01	110000000000	210000000000	2100000000	40000	1e-07	0.1	715000	12.7	4100	1	10	322	0.03	0.02
Combination17	8000	8000	6	0.06	0.3	0.01	400000000000	210000000000	2100000000	40000	1e-07	0.1	715000	12.7	4100	1	10	322	0.03	0.02
Combination18	8000	8000	6	0.06	0.3	0.01	210000000000	210000000000	210000000	40000	1e-07	0.1	715000	12.7	4100	1	10	322	0.03	0.02
Combination19	8000	8000	6	0.06	0.3	0.01	210000000000	210000000000	21000000000	40000	1e-07	0.1	715000	12.7	4100	1	10	322	0.03	0.02
Combination20	8000	8000	6	0.06	0.1	0.01	210000000000	210000000000	2100000000	40000	1e-07	0.1	715000	12.7	4100	1	10	322	0.03	0.02
Combination21	8000	8000	6	0.06	0.5	0.01	210000000000	210000000000	2100000000	40000	1e-07	0.1	715000	12.7	4100	1	10	322	0.03	0.02
Combination22	8000	8000	6	0.06	0.3	0.01	210000000000	210000000000	2100000000	40000	1e-07	0.1	715000	12.7	4100	1	10	322	0.03	0.01
Combination23	8000	8000	6	0.06	0.3	0.01	210000000000	210000000000	2100000000	40000	1e-07	0.1	715000	12.7	4100	1	10	322	0.03	0.04
Combination24	8000	4000	6	0.06	0.3	0.01	210000000000	210000000000	2100000000	40000	1e-07	0.1	715000	12.7	4100	1	10	322	0.03	0.02
Combination25	8000	16000	6	0.06	0.3	0.01	210000000000	210000000000	2100000000	40000	1e-07	0.1	715000	12.7	4100	1	10	322	0.03	0.02
Combination26	8000	8000	6	0.06	0.3	0.01	210000000000	110000000000	2100000000	40000	1e-07	0.1	715000	12.7	4100	1	10	322	0.03	0.02
Combination27	8000	8000	6	0.06	0.3	0.01	210000000000	400000000000	2100000000	40000	1e-07	0.1	715000	12.7	4100	1	10	322	0.03	0.02
Combination28	8000	8000	6	0.06	0.3	0.01	210000000000	210000000000	2100000000	40000	1e-07	0.05	715000	12.7	4100	1	10	322	0.03	0.02
Combination29	8000	8000	6	0.06	0.3	0.01	210000000000	210000000000	2100000000	40000	1e-07	0.2	715000	12.7	4100	1	10	322	0.03	0.02
Combination30	8000	8000	6	0.06	0.3	0.01	210000000000	210000000000	2100000000	100000	1e-07	0.1	100000	12.7	4100	1	10	322	0.03	0.02
Combination31	8000	8000	6	0.06	0.3	0.01	210000000000	210000000000	2100000000	40000	1e-07	0.1	2000000	12.7	4100	1	10	322	0.03	0.02
Combination32	8000	8000	6	0.06	0.3	0.01	210000000000	210000000000	2100000000	40000	1e-07	0.1	715000	100	4100	1	10	322	0.03	0.02
Combination33	8000	8000	6	0.06	0.3	0.01	210000000000	210000000000	2100000000	40000	1e-07	0.1	715000	1	4100	1	10	322	0.03	0.02
Combination34	8000	8000	6	0.06	0.3	0.01	210000000000	210000000000	2100000000	40000	1e-07	0.1	715000	12.7	410	1	10	322	0.03	0.02
Combination35	8000	8000	6	0.06	0.3	0.01	210000000000	210000000000	2100000000	40000	1e-07	0.1	715000	12.7	41000	1	10	322	0.03	0.02
Combination36	8000	8000	6	0.06	0.3	0.01	210000000000	210000000000	2100000000	40000	1e-07	0.1	715000	12.7	4100	1	10	32.2	0.03	0.02
Combination37	8000	8000	6	0.06	0.3	0.01	210000000000	210000000000	2100000000	40000	1e-07	0.1	715000	12.7	4100	1	10	3220	0.03	0.02
Combination38	8000	8000	6	0.06	0.3	0.01	210000000000	210000000000	2100000000	400000	1e-06	0.1	715000	12.7	4100	1	10	322	0.03	0.02
Combination39	8000	8000	6	0.06	0.3	0.01	210000000000	210000000000	210000000000	40000	1e-07	0.1	715000	12.7	4100	10	10	322	0.03	0.02
Combination40	8000	8000	6	0.06	0.3	0.01	210000000000	210000000000	21000000000	40000	1e-07	0.1	715000	12.7	4100	10	10	322	0.03	0.02
Combination41	8000	8000	6	0.06	0.3	0.01	210000000000	210000000000	2100000000	40000	1e-07	0.1	715000	12.7	4100	10	10	322	0.03	0.02
Combination42	8000	8000	6	0.06	0.3	0.01	210000000000	210000000000	210000000	40000	1e-07	0.1	715000	12.7	4100	10	10	322	0.03	0.02
Combination43	8000	8000	6	0.06	0.3	0.01	210000000000	210000000000	21000000	40000	1e-07	0.1	715000	12.7	4100	10	10	322	0.03	0.02
Combination44	8000	8000	6	0.06	0.3	0.01	210000000000	210000000000	2100000	80000	1e-07	0.1	715000	12.7	4100	2	10	322	0.03	0.02
Combination45	8000	8000	6	0.06	0.3	0.01	210000000000	210000000000	210000	200000	1e-07	0.1	715000	12.7	4100	2	10	322	0.03	0.02
Combination46	8000	8000	6	0.06	0.3	0.01	210000000000	210000000000	21000	100000	1e-06	0.1	715000	12.7	4100	10	10	322	0.03	0.02
Combination47	8000	8000	6	0.06	0.3	0.01	210000000000	210000000000	2100000000	400000	1e-06	1	715000	0.1	4100	1	10	322	0.03	0.02
Combination48	8000	8000	6	0.06	0.3	0.01	210000000000	210000000000	2100000000	400000	1e-06	1	715000	0.01	4100	1	10	322	0.03	0.02
Combination49	8000	8000	6	0.06	0.3	0.01	210000000000	210000000000	2100000000	400000	1e-06	1	715000	1	4100	1	10	322	0.03	0.02
Combination50	8000	8000	6	0.06	0.3	0.01	210000000000	210000000000	2100000000	400000	1e-06	0.1	715000	12.7	4100	1	10	322	0.03	0.02
Combination51	8000	8000	6	0.06	0.3	0.01	210000000000	210000000000	2100000000	800000	1e-06	0.1	715000	100	4100	1	10	322	0.03	0.02
Combination52	8000	8000	6	0.06	0.3	0.01	210000000000	210000000000	2100000000	400000	1e-06	0.1	715000	12.7	4100	1	10	0	0.03	0.02
Combination53	8000	8000	6	0.06	0.3	0.01	210000000000	210000000000	210000000000	40000	1e-07	0.1	715000	12.7	4100	1	10	322	0.03	0.02
Combination54	8000	4500	6	0.06	0.3	0.01	210000000000	110000000000	2100000000	40000	1e-07	0.1	715000	12.7	4100	1	10	322	0.03	0.02
Combination55	8000	1320	6	0.06	0.3	0.01	210000000000	3600000000	2100000000	40000	1e-07	0.1	715000	12.7	4100	1	10	322	0.03	0.02
Combination56	4500	8000	6	0.06	0.3	0.01	110000000000	210000000000	2100000000	40000	1e-07	0.1	715000	12.7	4100	1	10	322	0.03	0.02
Combination57	1320	8000	6	0.06	0.3	0.01	3600000000	210000000000	2100000000	40000	1e-07	0.1	715000	12.7	4100	1	10	322	0.03	0.02
Combination58	8000	4000	6	0.06	0.3	0.01	210000000000	350000000000	2100000000	40000	1e-07	0.1	715000	12.7	4100	1	10	322	0.03	0.02
Combination59	4000	8000	6	0.06	0.3	0.01	350000000000	210000000000	2100000000	40000	1e-07	0.1	715000	12.7	4100	1	10	322	0.03	0.02
Combination60	1320	8000	6	0.06	0.3	0.01	3600000000	210000000000	2100000000	40000	1e-07	0.1	715000	12.7	4100	1	10	322	0.06	0.02
Combination61	8000	1320	6	0.06	0.3	0.01	210000000000	3600000000	2100000000	40000	1e-07	0.1	715000	12.7	4100	1	10	322	0.03	0.04
Combination62	8000	8000	6	0.06	0.3	0.01	210000000000	210000000000	21000000000	40000	1e-07	0.1	715000	12.7	4100	1	10	322	0.03	0.02
Combination63	8000	8000	6	0.06	0.3	0.01	210000000000	210000000000	210000000000	40000	1e-07	0.1	715000	12.7	4100	1	10	322	0.03	0.02
Combination64	8000	8000	6	0.06	0.3	0.01	210000000000	210000000000	2100000000	100000	1e-07	0.1	715000	12.7	4100	1	10	322	0.03	0.02
Combination65	8000	8000	6	0.06	0.3	0.01	210000000000	210000000000	2100000000	100000	1e-07	0.1	2000000	12.7	4100	1	10	322	0.03	0.02
Combination66	8000	8000	6	0.06	0.3	0.01	2100000000000	210000000000	2100000000	40000	1e-07	0.1	715000	12.7	4100	1	10	322	0.03	0.02
Combination67	8000	8000	6	0.06	0.3	0.01	21000000000	210000000000	2100000000	40000	1e-07	0.1	715000	12.7	4100	1	10	322	0.03	0.02
Combination68	8000	8000	6	0.06	0.3	0.01	2100000000	210000000000	2100000000	40000	1e-07	0.1	715000	12.7	4100	1	10	322	0.03	0.02
Combination69	8000	8000	6	0.06	0.3	0.01	210000000	210000000000	2100000000	40000	1e-07	0.1	715000	12.7	4100	1	10	322	0.03	0.02
Combination70	8000	8000	6	0.06	0.3	0.01	210000000000	2100000000000	2100000000	40000	1e-07	0.1	715000	12.7	4100	1	10	322	0.03	0.02
Combination71	8000	8000	6	0.06	0.3	0.01	210000000000	21000000000	2100000000	40000	1e-07	0.1	715000	12.7	4100	1	10	322	0.03	0.02
Combination72	8000	8000	6	0.06	0.3	0.01	210000000000	2100000000	2100000000	40000	1e-07	0.1	715000	12.7	4100	1	10	322	0.03	0.02
Combination73	8000	8000	6	0.06	0.3	0.01	210000000000	210000000	2100000000	40000	1e-07	0.1	715000	12.7	4100	1	10	322	0.03	0.02
Combination74	8000	8000	6	0.06	0.3	0.01	210000000000	210000000000	2100000000	40000	1e-07	0.1	715000	6	4100	1	10	322	0.03	0.02
Combination75	8000	8000	6	0.06	0.3	0.01	210000000000	210000000000	21000000	40000	1e-07	0.1	715000	12.7	4100	1	10	322	0.03	0.02
Combination76	8000	8000	12	0.06	0.3	0.01	210000000000	210000000000	210000000000	40000	1e-07	0.1	715000	12.7	4100	10	10	322	0.03	0.02
Combination77	8000	8000	12	0.06	0.3	0.01	210000000000	210000000000	21000000000	40000	1e-07	0.1	715000	12.7	4100	10	10	322	0.03	0.02
Combination78	8000	8000	12	0.06	0.3	0.01	210000000000	210000000000	2100000000	40000	1e-07	0.1	715000	12.7	4100	10	10	322	0.03	0.02
Combination79	8000	8000	12	0.06	0.3	0.01	210000000000	210000000000	210000000	40000	1e-07	0.1	715000	12.7	4100	10	10	322	0.03	0.02
Combination80	8000	8000	12	0.06	0.3	0.01	210000000000	210000000000	21000000	40000	1e-07	0.1	715000	12.7	4100	10	10	322	0.03	0.02
Combination81	8000	8000	12	0.06	0.3	0.01	210000000000	210000000000	2100000	80000	1e-07	0.1	715000	12.7	4100	2	10	322	0.03	0.02
Combination82	8000	8000	12	0.06	0.3	0.01	210000000000	210000000000	210000	200000	1e-07	0.1	715000	12.7	4100	2	10	322	0.03	0.02
Combination83	8000	8000	12	0.06	0.3	0.01	210000000000	210000000000	21000	60000	1e-06	0.1	715000	12.7	4100	10	10	322	0.03	0.02

## Sheet: Max. hammer stress (Pa)
Parametric combination	Hit 1	Hit 2	Hit 3	Hit 4	Hit 5	Hit 6	Hit 7	Hit 8	Hit 9	Hit 10	Hit 11	Hit 12	Hit 13	Hit 14	Hit 15	Hit 16	Hit 17	Hit 18	Hit 19	Hit 20	Hit 21	Hit 22	Hit 23	Hit 24	Hit 25	Hit 26	Hit 27	Hit 28	Hit 29	Hit 30	Hit 31	Hit 32	Hit 33	Hit 34	Hit 35	Hit 36	Hit 37	Hit 38	Hit 39	Hit 40
Combination1	3.57581e+07
Combination2	3.59517e+07
Combination3	3.5755e+07
Combination4	3.84068e+07
Combination5	3.06213e+07
Combination6	3.57581e+07	3.57581e+07	3.57581e+07	3.57581e+07	3.57581e+07	3.57581e+07	3.57581e+07	3.57581e+07	3.57581e+07	3.57581e+07
Combination7	3.57581e+07	3.57581e+07	3.57581e+07	3.57581e+07	3.57581e+07	3.57581e+07	3.57581e+07	3.57581e+07	3.57581e+07	3.57581e+07	3.57581e+07	3.57581e+07	3.57581e+07	3.57581e+07	3.57581e+07	3.57581e+07	3.57581e+07	3.57581e+07	3.57581e+07	3.57581e+07	3.57581e+07	3.57581e+07	3.57581e+07	3.57581e+07	3.57581e+07	3.57581e+07	3.57581e+07	3.57581e+07	3.57581e+07	3.57581e+07	3.57581e+07	3.57581e+07	3.57581e+07	3.57581e+07	3.57581e+07	3.57581e+07	3.57581e+07	3.57581e+07	3.57581e+07	3.57581e+07
Combination8	2.52848e+07
Combination9	5.05696e+07
Combination10	3.22147e+07
Combination11	3.4624e+07
Combination12	3.89317e+08
Combination13	1.0433e+07
Combination14	3.93645e+07
Combination15	3.14844e+07
Combination16	3.58918e+07
Combination17	3.54024e+07
Combination18	1.32253e+07
Combination19	7.17981e+07
Combination20	3.34367e+07
Combination21	3.57581e+07
Combination22	1.86534e+07
Combination23	4.59992e+07
Combination24	3.14862e+07
Combination25	3.93617e+07
Combination26	3.18681e+07
Combination27	3.90484e+07
Combination28	3.57581e+07
Combination29	3.57581e+07
Combination30	3.57581e+07
Combination31	3.57581e+07
Combination32	3.57581e+07
Combination33	3.57581e+07
Combination34	3.57581e+07
Combination35	3.57581e+07
Combination36	3.57581e+07
Combination37	3.57581e+07
Combination38	3.59517e+07
Combination39	1.08703e+08	1.08703e+08	1.08703e+08	1.08703e+08	1.08703e+08	1.08703e+08	1.08703e+08	1.08703e+08	1.08703e+08	1.08703e+08
Combination40	7.17981e+07	7.17981e+07	7.17981e+07	7.17981e+07	7.17981e+07	7.17981e+07	7.17981e+07	7.17981e+07	7.17981e+07	7.17981e+07
Combination41	3.57581e+07	3.57581e+07	3.57581e+07	3.57581e+07	3.57581e+07	3.57581e+07	3.57581e+07	3.57581e+07	3.57581e+07	3.57581e+07
Combination42	1.32253e+07	1.37383e+07	1.3903e+07	1.40176e+07	1.41053e+07	1.41764e+07	1.42347e+07	1.42841e+07	1.43329e+07	1.43875e+07
Combination43	4.19862e+06	4.80581e+06	4.85515e+06	4.87753e+06	4.88633e+06	4.89075e+06	4.89402e+06	4.89646e+06	4.89835e+06	4.89987e+06
Combination44	1.36217e+06	1.55617e+06
Combination45	486085	491873
Combination46	155551	155704	155704	155704	155704	155704	155704	155704	155704	155704
Combination47	3.59517e+07
Combination48	3.59517e+07
Combination49	3.59517e+07
Combination50	3.59517e+07
Combination51	3.59517e+07
Combination52	3.59517e+07
Combination53	1.08703e+08
Combination54	2.80465e+07
Combination55	1.16942e+07
Combination56	3.85237e+07
Combination57	2.95182e+07
Combination58	3.48545e+07
Combination59	3.90246e+07
Combination60	9.35954e+06
Combination61	1.72487e+07
Combination62	7.17981e+07
Combination63	1.08703e+08
Combination64	3.57581e+07
Combination65	3.57581e+07
Combination66	3.51621e+07
Combination67	3.59972e+07
Combination68	2.41347e+07
Combination69	9.49041e+06
Combination70	4.22808e+07
Combination71	2.19431e+07
Combination72	1.53295e+07
Combination73	1.98129e+07
Combination74	3.57581e+07
Combination75	4.19862e+06
Combination76	1.53729e+08	1.53729e+08	1.53729e+08	1.53729e+08	1.53729e+08	1.53729e+08	1.53729e+08	1.53729e+08	1.53729e+08	1.53729e+08
Combination77	1.01538e+08	1.01538e+08	1.01538e+08	1.01538e+08	1.01538e+08	1.01538e+08	1.01538e+08	1.01538e+08	1.01538e+08	1.01538e+08
Combination78	5.05696e+07	5.05696e+07	5.05696e+07	5.05696e+07	5.05696e+07	5.05696e+07	5.05696e+07	5.05696e+07	5.05696e+07	5.05696e+07
Combination79	1.87035e+07	1.94289e+07	1.96618e+07	1.98239e+07	1.9948e+07	2.00485e+07	2.01309e+07	2.02007e+07	2.02697e+07	2.0347e+07
Combination80	5.93775e+06	6.79644e+06	6.86622e+06	6.89787e+06	6.91031e+06	6.91656e+06	6.92119e+06	6.92464e+06	6.92731e+06	6.92946e+06
Combination81	1.9264e+06	2.20076e+06
Combination82	687429	695613
Combination83	219983	220199	220199	220199	220199	220199	220199	220199	220199	220199

## Sheet: Max. Impaction force (N)
Parametric combination	Hit 1	Hit 2	Hit 3	Hit 4	Hit 5	Hit 6	Hit 7	Hit 8	Hit 9	Hit 10	Hit 11	Hit 12	Hit 13	Hit 14	Hit 15	Hit 16	Hit 17	Hit 18	Hit 19	Hit 20	Hit 21	Hit 22	Hit 23	Hit 24	Hit 25	Hit 26	Hit 27	Hit 28	Hit 29	Hit 30	Hit 31	Hit 32	Hit 33	Hit 34	Hit 35	Hit 36	Hit 37	Hit 38	Hit 39	Hit 40
Combination1	29071.9
Combination2	29071
Combination3	29071.9
Combination4	28988.4
Combination5	29243.5
Combination6	29071.9	29071.9	29071.9	29071.9	29071.9	29071.9	29071.9	29071.9	29071.9	29071.9
Combination7	29071.9	29071.9	29071.9	29071.9	29071.9	29071.9	29071.9	29071.9	29071.9	29071.9	29071.9	29071.9	29071.9	29071.9	29071.9	29071.9	29071.9	29071.9	29071.9	29071.9	29071.9	29071.9	29071.9	29071.9	29071.9	29071.9	29071.9	29071.9	29071.9	29071.9	29071.9	29071.9	29071.9	29071.9	29071.9	29071.9	29071.9	29071.9	29071.9	29071.9
Combination8	20556.9
Combination9	41113.9
Combination10	32182.2
Combination11	27148
Combination12	35602.4
Combination13	24023.7
Combination14	32041.8
Combination15	25665.9
Combination16	28986.8
Combination17	29166.3
Combination18	11037.4
Combination19	52131.6
Combination20	27918
Combination21	29071.9
Combination22	14604.5
Combination23	37852.8
Combination24	25665.9
Combination25	32041.8
Combination26	25991.4
Combination27	31783.6
Combination28	29071.9
Combination29	29071.9
Combination30	29071.9
Combination31	29071.9
Combination32	29071.9
Combination33	29071.9
Combination34	29071.9
Combination35	29071.9
Combination36	29071.9
Combination37	29071.9
Combination38	29071
Combination39	97857	97857	97857	97857	97857	97857	97857	97857	97857	97857
Combination40	52131.6	52131.6	52131.6	52131.6	52131.6	52131.6	52131.6	52131.6	52131.6	52131.6
Combination41	29071.9	29071.9	29071.9	29071.9	29071.9	29071.9	29071.9	29071.9	29071.9	29071.9
Combination42	11037.4	11463.8	11609.1	11712.6	11793.9	11861.7	11919.2	11969.3	12014	12053.9
Combination43	3545.06	4060.55	4104.61	4125.95	4133.86	4137.64	4140.52	4142.7	4144.41	4145.8
Combination44	1153.83	1318.02
Combination45	412.132	417.078
Combination46	131.924	132.053	132.053	132.053	132.053	132.053	132.053	132.053	132.053	132.053
Combination47	29071
Combination48	29071
Combination49	29071
Combination50	29071
Combination51	29071
Combination52	29071
Combination53	97857
Combination54	22941.2
Combination55	9137.23
Combination56	31499.4
Combination57	20186.3
Combination58	28325.6
Combination59	32132.4
Combination60	28292.1
Combination61	13234.5
Combination62	52131.6
Combination63	97857
Combination64	29071.9
Combination65	29071.9
Combination66	29244.4
Combination67	28128.9
Combination68	15645.8
Combination69	14761.5
Combination70	34629.7
Combination71	17356.3
Combination72	11284.5
Combination73	11377.3
Combination74	29071.9
Combination75	3545.06
Combination76	138391	138391	138391	138391	138391	138391	138391	138391	138391	138391
Combination77	73725.3	73725.3	73725.3	73725.3	73725.3	73725.3	73725.3	73725.3	73725.3	73725.3
Combination78	41113.9	41113.9	41113.9	41113.9	41113.9	41113.9	41113.9	41113.9	41113.9	41113.9
Combination79	15609.2	16212.2	16417.7	16564.1	16679.1	16775	16856.3	16927.2	16990.3	17046.8
Combination80	5013.48	5742.48	5804.8	5834.97	5846.16	5851.5	5855.59	5858.66	5861.08	5863.04
Combination81	1631.76	1863.96
Combination82	582.843	589.838
Combination83	186.568	186.751	186.751	186.751	186.751	186.751	186.751	186.751	186.751	186.751

## Sheet: Impaction force period (s)
Parametric combination	Hit 1	Hit 2	Hit 3	Hit 4	Hit 5	Hit 6	Hit 7	Hit 8	Hit 9	Hit 10	Hit 11	Hit 12	Hit 13	Hit 14	Hit 15	Hit 16	Hit 17	Hit 18	Hit 19	Hit 20	Hit 21	Hit 22	Hit 23	Hit 24	Hit 25	Hit 26	Hit 27	Hit 28	Hit 29	Hit 30	Hit 31	Hit 32	Hit 33	Hit 34	Hit 35	Hit 36	Hit 37	Hit 38	Hit 39	Hit 40
Combination1	0.0001464
Combination2	0.000148
Combination3	0.00014631
Combination4	0.0001485
Combination5	0.0001422
Combination6	0.0001464	0.0001485	0.0001493	0.0001499	0.0001504	0.0001509	0.0001513	0.0001517	0.0001521	0.0001524
Combination7	0.0001464	0.0001485	0.0001493	0.0001499	0.0001504	0.0001509	0.0001513	0.0001517	0.0001521	0.0001524	0.0001528	0.0001531	0.0001534	0.0001537	0.000154	0.0001543	0.0001545	0.0001548	0.0001551	0.0001553	0.0001556	0.0001558	0.000156	0.0001563	0.0001565	0.0001567	0.000157	0.0001572	0.0001574	0.0001576	0.0001578	0.000158	0.0001583	0.0001585	0.0001587	0.0001589	0.0001591	0.0001593	0.0001595	0.0001596
Combination8	0.0001464
Combination9	0.0001464
Combination10	0.0001081
Combination11	0.0001642
Combination12	5.4e-05
Combination13	0.0001884
Combination14	0.0001087
Combination15	0.0001758
Combination16	0.000147
Combination17	0.000146
Combination18	0.0004044
Combination19	7.87e-05
Combination20	0.000108
Combination21	0.0001566
Combination22	0.0001663
Combination23	0.0001481
Combination24	0.0001302
Combination25	0.0001536
Combination26	0.0001636
Combination27	0.0001346
Combination28	0.000143
Combination29	0.0001522
Combination30	0.0001464
Combination31	0.0001465
Combination32	0.0001464
Combination33	0.0001464
Combination34	0.0001464
Combination35	0.0001464
Combination36	0.0001464
Combination37	0.0001464
Combination38	0.000148
Combination39	2.6e-05	2.6e-05	2.6e-05	2.6e-05	2.6e-05	2.6e-05	2.6e-05	2.6e-05	2.6e-05	2.6e-05
Combination40	7.87e-05	7.87e-05	7.87e-05	7.87e-05	7.87e-05	7.87e-05	7.87e-05	7.87e-05	7.87e-05	7.87e-05
Combination41	0.0001464	0.0001485	0.0001493	0.0001499	0.0001504	0.0001509	0.0001513	0.0001517	0.0001521	0.0001524
Combination42	0.0004044	0.0004222	0.0004288	0.0004338	0.0004378	0.0004412	0.0004443	0.000447	0.0004494	0.0004517
Combination43	0.001289	0.0014453	0.0014681	0.0014758	0.0014793	0.0014819	0.001484	0.0014854	0.0014861	0.0014865
Combination44	0.0047473	0.0046952
Combination45	0.0149385	0.0148602
Combination46	0.047164	0.047142	0.047142	0.047142	0.047142	0.047142	0.047142	0.047142	0.047142	0.047142
Combination47	0.000181
Combination48	0.000181
Combination49	0.000181
Combination50	0.000148
Combination51	0.000148
Combination52	0.000148
Combination53	2.6e-05
Combination54	0.0001544
Combination55	0.000457
Combination56	0.0001164
Combination57	8.77e-05
Combination58	0.0001224
Combination59	0.0001084
Combination60	0.0001356
Combination61	0.0003939
Combination62	7.87e-05
Combination63	2.6e-05
Combination64	0.0001464
Combination65	0.0001465
Combination66	0.0001457
Combination67	0.0001537
Combination68	0.0002516
Combination69	6.6e-05
Combination70	0.0001286
Combination71	0.0003922
Combination72	0.0003506
Combination73	4.07e-05
Combination74	0.0001464
Combination75	0.001289
Combination76	2.6e-05	2.6e-05	2.6e-05	2.6e-05	2.6e-05	2.6e-05	2.6e-05	2.6e-05	2.6e-05	2.6e-05
Combination77	7.87e-05	7.87e-05	7.87e-05	7.87e-05	7.87e-05	7.87e-05	7.87e-05	7.87e-05	7.87e-05	7.87e-05
Combination78	0.0001464	0.0001485	0.0001493	0.0001499	0.0001504	0.0001509	0.0001513	0.0001517	0.0001521	0.0001524
Combination79	0.0004044	0.0004222	0.0004288	0.0004338	0.0004378	0.0004412	0.0004443	0.000447	0.0004494	0.0004517
Combination80	0.001289	0.0014453	0.0014681	0.0014758	0.0014793	0.0014819	0.001484	0.0014854	0.0014861	0.0014865
Combination81	0.0047473	0.0046952
Combination82	0.0149385	0.0148602
Combination83	0.047164	0.047142	0.047142	0.047142	0.047142	0.047142	0.047142	0.047142	0.047142	0.047142

## Sheet: Max. Impactor stress (Pa)
Parametric combination	Hit 1	Hit 2	Hit 3	Hit 4	Hit 5	Hit 6	Hit 7	Hit 8	Hit 9	Hit 10	Hit 11	Hit 12	Hit 13	Hit 14	Hit 15	Hit 16	Hit 17	Hit 18	Hit 19	Hit 20	Hit 21	Hit 22	Hit 23	Hit 24	Hit 25	Hit 26	Hit 27	Hit 28	Hit 29	Hit 30	Hit 31	Hit 32	Hit 33	Hit 34	Hit 35	Hit 36	Hit 37	Hit 38	Hit 39	Hit 40
Combination1	9.68377e+07
Combination2	9.71716e+07
Combination3	9.68326e+07
Combination4	9.86743e+07
Combination5	9.38723e+07
Combination6	9.68377e+07	1.02887e+08	1.04939e+08	1.06403e+08	1.07579e+08	1.08579e+08	1.09458e+08	1.10247e+08	1.11007e+08	1.11714e+08
Combination7	9.68377e+07	1.02887e+08	1.04939e+08	1.06403e+08	1.07579e+08	1.08579e+08	1.09458e+08	1.10247e+08	1.11007e+08	1.11714e+08	1.12371e+08	1.12987e+08	1.13568e+08	1.14117e+08	1.14637e+08	1.15132e+08	1.15604e+08	1.16056e+08	1.16488e+08	1.16904e+08	1.17305e+08	1.17691e+08	1.18065e+08	1.18426e+08	1.18775e+08	1.19115e+08	1.19443e+08	1.19761e+08	1.20071e+08	1.20372e+08	1.20665e+08	1.20949e+08	1.21227e+08	1.21497e+08	1.21761e+08	1.22018e+08	1.22268e+08	1.22512e+08	1.22751e+08	1.22984e+08
Combination8	6.84746e+07
Combination9	1.36949e+08
Combination10	1.10926e+08
Combination11	8.97839e+07
Combination12	1.27199e+08
Combination13	7.88651e+07
Combination14	1.10424e+08
Combination15	8.45518e+07
Combination16	9.64029e+07
Combination17	9.71585e+07
Combination18	3.42893e+07
Combination19	2.01391e+08
Combination20	8.06955e+07
Combination21	9.78204e+07
Combination22	2.5503e+08
Combination23	3.01251e+07
Combination24	9.06445e+07
Combination25	1.03864e+08
Combination26	8.96306e+07
Combination27	1.04154e+08
Combination28	9.27218e+07
Combination29	1.05069e+08
Combination30	9.6837e+07
Combination31	9.6839e+07
Combination32	9.68377e+07
Combination33	9.68377e+07
Combination34	9.68377e+07
Combination35	9.68377e+07
Combination36	9.68377e+07
Combination37	9.68377e+07
Combination38	9.71716e+07
Combination39	2.76051e+08	2.76051e+08	2.76051e+08	2.76051e+08	2.76051e+08	2.76051e+08	2.76051e+08	2.76051e+08	2.76051e+08	2.76051e+08
Combination40	2.01391e+08	2.06088e+08	2.08773e+08	2.10787e+08	2.12459e+08	2.13909e+08	2.15206e+08	2.16385e+08	2.17472e+08	2.18488e+08
Combination41	9.68377e+07	1.02887e+08	1.04939e+08	1.06403e+08	1.07579e+08	1.08579e+08	1.09458e+08	1.10247e+08	1.11007e+08	1.11714e+08
Combination42	3.42893e+07	3.72033e+07	3.84079e+07	3.91911e+07	3.97693e+07	4.04135e+07	4.08868e+07	4.12553e+07	4.16157e+07	4.19454e+07
Combination43	1.10004e+07	1.28826e+07	1.29981e+07	1.30881e+07	1.32137e+07	1.33172e+07	1.33586e+07	1.34055e+07	1.34283e+07	1.34496e+07
Combination44	5.48102e+06	5.48102e+06
Combination45	1.44249e+06	1.44249e+06
Combination46	420255	420255	420255	420255	420255	420255	420255	420255	420255	420255
Combination47	1.34351e+08
Combination48	1.34351e+08
Combination49	1.34351e+08
Combination50	9.71716e+07
Combination51	9.71716e+07
Combination52	9.71716e+07
Combination53	2.76051e+08
Combination54	8.39766e+07
Combination55	2.60341e+07
Combination56	1.05997e+08
Combination57	8.15955e+07
Combination58	9.61612e+07
Combination59	1.10726e+08
Combination60	9.49549e+07
Combination61	1.48583e+07
Combination62	2.01391e+08
Combination63	2.76051e+08
Combination64	9.68377e+07
Combination65	9.6839e+07
Combination66	9.74467e+07
Combination67	9.35313e+07
Combination68	5.42111e+07
Combination69	8.20309e+07
Combination70	1.07569e+08
Combination71	6.62219e+07
Combination72	3.15607e+07
Combination73	1.03398e+07
Combination74	9.68377e+07
Combination75	1.10004e+07
Combination76	3.90394e+08	3.90394e+08	3.90394e+08	3.90394e+08	3.90394e+08	3.90394e+08	3.90394e+08	3.90394e+08	3.90394e+08	3.90394e+08
Combination77	2.8481e+08	2.91453e+08	2.95249e+08	2.98098e+08	3.00462e+08	3.02514e+08	3.04347e+08	3.06015e+08	3.07552e+08	3.08989e+08
Combination78	1.36949e+08	1.45504e+08	1.48405e+08	1.50477e+08	1.52139e+08	1.53554e+08	1.54797e+08	1.55913e+08	1.56988e+08	1.57987e+08
Combination79	4.84924e+07	5.26134e+07	5.4317e+07	5.54245e+07	5.62423e+07	5.71533e+07	5.78227e+07	5.83438e+07	5.88535e+07	5.93198e+07
Combination80	1.55569e+07	1.82187e+07	1.83821e+07	1.85094e+07	1.8687e+07	1.88333e+07	1.88919e+07	1.89582e+07	1.89904e+07	1.90206e+07
Combination81	7.75133e+06	7.75133e+06
Combination82	2.03999e+06	2.03999e+06
Combination83	594330	594330	594330	594330	594330	594330	594330	594330	594330	594330
												0.714286

## Sheet: Max. force on implant (N)
Parametric combination	Hit 1	Hit 2	Hit 3	Hit 4	Hit 5	Hit 6	Hit 7	Hit 8	Hit 9	Hit 10	Hit 11	Hit 12	Hit 13	Hit 14	Hit 15	Hit 16	Hit 17	Hit 18	Hit 19	Hit 20	Hit 21	Hit 22	Hit 23	Hit 24	Hit 25	Hit 26	Hit 27	Hit 28	Hit 29	Hit 30	Hit 31	Hit 32	Hit 33	Hit 34	Hit 35	Hit 36	Hit 37	Hit 38	Hit 39	Hit 40
Combination1	10697.9
Combination2	10749.7
Combination3	10697.2
Combination4	10434.6
Combination5	12293.1
Combination6	10697.9	13169.4	14155.7	14901.6	15522.8	16066.5	16553.5	16998	17408.5	17791.1
Combination7	10697.9	13169.4	14155.7	14901.6	15522.8	16066.5	16553.5	16998	17408.5	17791.1	18151.3	18492.7	18817.2	19126.6	19422.7	19706.6	19979.7	20242.7	20497.3	20743.6	20982.9	21215.4	21441.5	21661.8	21876.5	22086.2	22290.9	22491	22686.6	22877.7	23064.8	23247.7	23427	23610	23805.3	23996.8	24185	24369.6	24551	24729.4
Combination8	7564.53
Combination9	15129.1
Combination10	14939.4
Combination11	8739.47
Combination12	25861.7
Combination13	6910
Combination14	14763
Combination15	7722.7
Combination16	10496.9
Combination17	10825.1
Combination18	3023.82
Combination19	56710.3
Combination20	11260.6
Combination21	11341
Combination22	16474.3
Combination23	4888.9
Combination24	12905.6
Combination25	13842.1
Combination26	13632.7
Combination27	8478.49
Combination28	7101.47
Combination29	17578.1
Combination30	10694.5
Combination31	10704.8
Combination32	10697.9
Combination33	10697.9
Combination34	10697.9
Combination35	10697.9
Combination36	10697.9
Combination37	10697.9
Combination38	10749.7
Combination39	81467.7	83774.3	84676.7	85351.7	85911.3	86395.8	86829.2	87222	87584.2	87920.5
Combination40	56710.3	59099.4	60030.1	60727.4	61304.2	61803.3	62248.4	62652.6	63024.9	63371.2
Combination41	10697.9	13169.4	14155.7	14901.6	15522.8	16066.5	16553.5	16998	17408.5	17791.1
Combination42	3023.82	4442.97	5326.01	5978.33	6505.51	6940.49	7327.59	7672.54	7976.42	8253.7
Combination43	2307.64	2905.15	3226.87	3367.81	3441.61	3532	3598.75	3650.52	3695.67	3731.3
Combination44	1759.66	1288.4
Combination45	451.594	401.881
Combination46	129.368	127.778	127.778	127.778	127.778	127.778	127.778	127.778	127.778	127.778
Combination47	38667.3
Combination48	38667.3
Combination49	38667.3
Combination50	10749.7
Combination51	10749.7
Combination52	10749.7
Combination53	81467.7
Combination54	14876.7
Combination55	8905.18
Combination56	13780
Combination57	19652.4
Combination58	11008.9
Combination59	14880
Combination60	12264.2
Combination61	19161.3
Combination62	56710.3
Combination63	81467.7
Combination64	10697.9
Combination65	10704.8
Combination66	10859.4
Combination67	10257.9
Combination68	10137.2
Combination69	14697.5
Combination70	6076.78
Combination71	19694.9
Combination72	9872.28
Combination73	3142.05
Combination74	10697.9
Combination75	2307.64
Combination76	115213	118475	119751	120706	121497	122182	122795	123351	123863	124338
Combination77	80200.5	83579.1	84895.4	85881.5	86697.2	87403	88032.5	88604.1	89130.6	89620.4
Combination78	15129.1	18624.3	20019.1	21074	21952.6	22721.5	23410.2	24038.8	24619.3	25160.4
Combination79	4276.33	6283.3	7532.11	8454.64	9200.19	9815.33	10362.8	10850.6	11280.4	11672.5
Combination80	3263.49	4108.5	4563.49	4762.81	4867.17	4995.01	5089.4	5162.62	5226.47	5276.85
Combination81	2488.54	1822.08
Combination82	638.65	568.346
Combination83	182.953	180.706	180.706	180.706	180.706	180.706	180.706	180.706	180.706	180.706

## Sheet: Implant seating force (N)
Parametric combination	Hit 1	Hit 2	Hit 3	Hit 4	Hit 5	Hit 6	Hit 7	Hit 8	Hit 9	Hit 10	Hit 11	Hit 12	Hit 13	Hit 14	Hit 15	Hit 16	Hit 17	Hit 18	Hit 19	Hit 20	Hit 21	Hit 22	Hit 23	Hit 24	Hit 25	Hit 26	Hit 27	Hit 28	Hit 29	Hit 30	Hit 31	Hit 32	Hit 33	Hit 34	Hit 35	Hit 36	Hit 37	Hit 38	Hit 39	Hit 40
Combination1	2626.07
Combination2	2621.13
Combination3	2626.57
Combination4	2614.56
Combination5	2651.8
Combination6	2626.07	3701.17	4522.97	5213.31	5821.57	6369.52	6872.51	7339.14	7775.96	8188.94
Combination7	2626.07	3701.17	4522.97	5213.31	5821.57	6369.52	6872.51	7339.14	7775.96	8188.94	8581.64	8956.35	9314.79	9658.81	9989.8	10308.9	10617.3	10916.2	11206.6	11489.1	11764.3	12032.8	12294.8	12550.9	12801.4	13046.6	13286.9	13522.2	13752.7	13978.6	14200.3	14417.9	14631.6	14841.8	15048	15250.8	15450	15646.1	15838.9	16028.7
Combination8	1856.91
Combination9	3713.83
Combination10	2413.18
Combination11	2770.08
Combination12	1854.6
Combination13	2831.56
Combination14	2410.64
Combination15	2830.48
Combination16	2624.87
Combination17	2627.39
Combination18	2592.24
Combination19	2860.29
Combination20	2889.84
Combination21	2589.93
Combination22	2871.57
Combination23	1631.08
Combination24	2849.04
Combination25	2367.89
Combination26	2747.35
Combination27	2597.35
Combination28	2650.59
Combination29	2586.18
Combination30	983.033
Combination31	4386.78
Combination32	2692.2
Combination33	2106.07
Combination34	2626.07
Combination35	2626.11
Combination36	2625.37
Combination37	2633.9
Combination38	2622.3
Combination39	2811.95	3987.24	4888.57	5649.45	6317.75	6922.84	7477.16	7992.89	8476.11	8932.36
Combination40	2860.29	4048.42	4960.91	5730.06	6405.86	7016.45	7577.12	8099	8588.74	9051.75
Combination41	2626.07	3701.17	4522.97	5213.31	5821.57	6369.52	6872.51	7339.14	7775.96	8188.94
Combination42	2592.24	3530.51	4220.07	4776.6	5250.84	5661.4	6026.25	6356.42	6657.13	6931.79
Combination43	2552.64	2919.16	3126.48	3259.61	3357.1	3432.96	3492.89	3541.51	3581.95	3615.97
Combination44	1913.04
Combination45	442.828
Combination46	128.489
Combination47	1471.13
Combination48	708.057
Combination49	1978.5
Combination50	2622.3
Combination51	2687.07
Combination52	2621.63
Combination53	2811.95
Combination54	2844.66
Combination55	2721.83
Combination56	2440.66
Combination57	1695.55
Combination58	2850.55
Combination59	2413.77
Combination60	2411.72
Combination61	2850.97
Combination62	2860.29
Combination63	2811.95
Combination64	2626.47
Combination65	4388.55
Combination66	2627.96
Combination67	2601.29
Combination68	2474.44
Combination69	2439.8
Combination70	2596.29
Combination71	2863.49
Combination72	2654.31
Combination73	2377.46
Combination74	2550.09
Combination75	2552.64
Combination76	3976.7	5638.81	6913.49	7989.52	8934.65	9790.37	10574.3	11303.6	11987	12632.3
Combination77	4045.06	5725.33	7015.78	8103.52	9059.26	9922.76	10715.7	11453.7	12146.3	12801.1
Combination78	3713.83	5234.25	6396.45	7372.74	8232.94	9007.86	9719.2	10379.1	10996.9	11580.9
Combination79	3665.98	4992.9	5968.08	6755.13	7425.8	8006.43	8522.41	8989.33	9414.6	9803.03
Combination80	3609.97	4128.32	4421.51	4609.78	4747.65	4854.93	4939.69	5008.45	5065.65	5113.75
Combination81	2705.44	2705.44
Combination82	626.253	626.253
Combination83	181.711	181.711	181.711	181.711	181.711	181.711	181.711	181.711	181.711	181.711

## Sheet: Implant seating displ. (m)
Parametric combination	Hit 1	Hit 2	Hit 3	Hit 4	Hit 5	Hit 6	Hit 7	Hit 8	Hit 9	Hit 10	Hit 11	Hit 12	Hit 13	Hit 14	Hit 15	Hit 16	Hit 17	Hit 18	Hit 19	Hit 20	Hit 21	Hit 22	Hit 23	Hit 24	Hit 25	Hit 26	Hit 27	Hit 28	Hit 29	Hit 30	Hit 31	Hit 32	Hit 33	Hit 34	Hit 35	Hit 36	Hit 37	Hit 38	Hit 39	Hit 40
Combination1	0.00367283
Combination2	0.00366591
Combination3	0.00367353
Combination4	0.00365673
Combination5	0.00370881
Combination6	0.00367283	0.00517646	0.00632584	0.00729135	0.00814205	0.00890842	0.00961191	0.0102645	0.0108755	0.0114531
Combination7	0.00367283	0.00517646	0.00632584	0.00729135	0.00814205	0.00890842	0.00961191	0.0102645	0.0108755	0.0114531	0.0120023	0.0125264	0.0130277	0.0135088	0.0139717	0.014418	0.0148494	0.0152675	0.0156735	0.0160686	0.0164536	0.016829	0.0171955	0.0175537	0.0179041	0.018247	0.018583	0.0189121	0.0192345	0.0195505	0.0198605	0.0201649	0.0204638	0.0207577	0.0210461	0.0213298	0.0216085	0.0218826	0.0221524	0.0224177
Combination8	0.00259708
Combination9	0.00519416
Combination10	0.00337508
Combination11	0.00387424
Combination12	0.00259385
Combination13	0.00396023
Combination14	0.00337152
Combination15	0.00395872
Combination16	0.00367115
Combination17	0.00367467
Combination18	0.00362551
Combination19	0.0040004
Combination20	0.00404174
Combination21	0.00362228
Combination22	0.00401619
Combination23	0.00228123
Combination24	0.00398468
Combination25	0.00331173
Combination26	0.00384245
Combination27	0.00363265
Combination28	0.00370713
Combination29	0.00361703
Combination30	0.00983033
Combination31	0.00219339
Combination32	0.00376532
Combination33	0.00294555
Combination34	0.00367282
Combination35	0.00367288
Combination36	0.00367185
Combination37	0.00368378
Combination38	0.00366755
Combination39	0.0039328	0.00557656	0.00683717	0.00790132	0.00883602	0.00968229	0.0104576	0.0111789	0.0118547	0.0124928
Combination40	0.0040004	0.00566212	0.00693833	0.00801406	0.00895925	0.00981321	0.0105974	0.0113273	0.0120122	0.0126598
Combination41	0.00367283	0.00517646	0.00632584	0.00729135	0.00814205	0.00890842	0.00961191	0.0102645	0.0108755	0.0114531
Combination42	0.00362551	0.00493778	0.0059022	0.00668055	0.00734383	0.00791804	0.00842833	0.0088901	0.00931067	0.00969481
Combination43	0.00357012	0.00408274	0.0043727	0.00455889	0.00469524	0.00480134	0.00488516	0.00495316	0.00500972	0.00505729
Combination44	0.00267557	0.00267557
Combination45	0.000619339	0.000619339
Combination46	0.000179705	0.000179705	0.000179705	0.000179705	0.000179705	0.000179705	0.000179705	0.000179705	0.000179705	0.000179705
Combination47	0.00205752
Combination48	0.00099029
Combination49	0.00276714
Combination50	0.00366755
Combination51	0.00375814
Combination52	0.00366661
Combination53	0.0039328
Combination54	0.00397854
Combination55	0.00380676
Combination56	0.00341351
Combination57	0.0023714
Combination58	0.00398679
Combination59	0.0033759
Combination60	0.00337303
Combination61	0.00398736
Combination62	0.0040004
Combination63	0.0039328
Combination64	0.00367339
Combination65	0.00219428
Combination66	0.00367546
Combination67	0.00363816
Combination68	0.00346076
Combination69	0.00341231
Combination70	0.00363117
Combination71	0.00400488
Combination72	0.00371232
Combination73	0.00332512
Combination74	0.00356656
Combination75	0.00357012
Combination76	0.00556182	0.00788645	0.00966921	0.0111742	0.012496	0.0136928	0.0147892	0.0158093	0.0167651	0.0176675
Combination77	0.00565742	0.00800745	0.00981229	0.0113336	0.0126703	0.013878	0.0149869	0.0160192	0.0169879	0.0179037
Combination78	0.00519416	0.00732063	0.00894609	0.0103115	0.0115146	0.0125984	0.0135933	0.0145162	0.0153802	0.0161971
Combination79	0.00512725	0.00698308	0.00834697	0.00944773	0.0103857	0.0111978	0.0119195	0.0125725	0.0131673	0.0137105
Combination80	0.00504891	0.00577387	0.00618394	0.00644724	0.00664008	0.00679012	0.00690866	0.00700483	0.00708482	0.00715209
Combination81	0.00378383	0.00378383
Combination82	0.000875878	0.000875878
Combination83	0.000254141	0.000254141	0.000254141	0.000254141	0.000254141	0.000254141	0.000254141	0.000254141	0.000254141	0.000254141

## Sheet: Implant seating period (s)
Parametric combination	Hit 1	Hit 2	Hit 3	Hit 4	Hit 5	Hit 6	Hit 7	Hit 8	Hit 9	Hit 10	Hit 11	Hit 12	Hit 13	Hit 14	Hit 15	Hit 16	Hit 17	Hit 18	Hit 19	Hit 20	Hit 21	Hit 22	Hit 23	Hit 24	Hit 25	Hit 26	Hit 27	Hit 28	Hit 29	Hit 30	Hit 31	Hit 32	Hit 33	Hit 34	Hit 35	Hit 36	Hit 37	Hit 38	Hit 39	Hit 40
Combination1	0.0019159
Combination2	0.001917
Combination3	0.00191602
Combination4	0.0019827
Combination5	0.0017137
Combination6	0.0019159	0.0009399	0.000694	0.0005724	0.0005497	0.0004422	0.0004313	0.0004238	0.0003285	0.000318
Combination7	0.0019159	0.0009399	0.000694	0.0005724	0.0005497	0.0004422	0.0004313	0.0004238	0.0003285	0.000318	0.0003104	0.0003037	0.0002969	0.0002896	0.0002777	0.0002052	0.0001998	0.0001956	0.0001922	0.0001896	0.0001872	0.0001851	0.0001832	0.0001817	0.0001803	0.0001791	0.0001781	0.0001767	0.000175	0.0001732	0.0001715	0.0001699	0.0001682	0.0001663	0.0001634	0.0001605	0.0001572	0.0001537	0.0001494	0.0001435
Combination8	0.0019159
Combination9	0.0019159
Combination10	0.0023942
Combination11	0.0016855
Combination12	0.0030752
Combination13	0.0017367
Combination14	0.0023936
Combination15	0.0016217
Combination16	0.0019137
Combination17	0.0019173
Combination18	0.0016852
Combination19	0.0029021
Combination20	0.0010057
Combination21	0.0029095
Combination22	0.0024395
Combination23	0.0031192
Combination24	0.001304
Combination25	0.0028987
Combination26	0.0022259
Combination27	0.0016256
Combination28	0.0017041
Combination29	0.0021765
Combination30	0.0050285
Combination31	0.0010768
Combination32	0.0019227
Combination33	0.0017566
Combination34	0.0019159
Combination35	0.0019159
Combination36	0.0019154
Combination37	0.0019182
Combination38	0.002229
Combination39	0.0034346	0.0026779	0.0022484	0.0020053	0.0018814	0.0016791	0.0014103	0.0012631	0.00119	0.0010661
Combination40	0.0029021	0.0016359	0.0013887	0.0010933	0.0009392	0.0007571	0.0007167	0.0006303	0.000599	0.0005162
Combination41	0.0019159	0.0009399	0.000694	0.0005724	0.0005497	0.0004422	0.0004313	0.0004238	0.0003285	0.000318
Combination42	0.0016852	0.00083	0.0006725	0.000563	0.0005297	0.0004651	0.0004234	0.0004082	0.0003952	0.0003791
Combination43	0.0020758	0.0009783	0.0007899	0.0006543	0.000577	0.0005243	0.0004641	0.0004206	0.0003851	0.0003479
Combination44	0.0034058	-0.0123441
Combination45	0.0048608	-0.034811
Combination46	0.024147	-0.175387	-0.275387	-0.375387	-0.475387	-0.575387	-0.675387	-0.775387	-0.875387	-0.975387
Combination47	0.009184
Combination48	0.00299
Combination49	0.00762
Combination50	0.00223
Combination51	0.001932
Combination52	0.002233
Combination53	0.0034347
Combination54	0.0018031
Combination55	0.0029304
Combination56	0.0022995
Combination57	0.0026077
Combination58	0.0012893
Combination59	0.0023937
Combination60	0.002175
Combination61	0.0032631
Combination62	0.0029022
Combination63	0.0034347
Combination64	0.0019206
Combination65	0.0012548
Combination66	0.0019186
Combination67	0.001886
Combination68	0.0016959
Combination69	0.0022041
Combination70	0.0016124
Combination71	0.0037632
Combination72	0.0026977
Combination73	0.0010358
Combination74	0.0018142
Combination75	0.0020759
Combination76	0.0034347	0.002678	0.0022485	0.0020054	0.0018815	0.0016792	0.0014104	0.0012632	0.0011901	0.0010662
Combination77	0.0029022	0.001636	0.0013888	0.0010934	0.0009393	0.0007572	0.0007168	0.0006304	0.0005991	0.0005163
Combination78	0.001916	0.00094	0.0006941	0.0005725	0.0005498	0.0004423	0.0004314	0.0004239	0.0003286	0.0003181
Combination79	0.0016853	0.0008301	0.0006726	0.0005631	0.0005298	0.0004652	0.0004235	0.0004083	0.0003953	0.0003792
Combination80	0.0020759	0.0009784	0.00079	0.0006544	0.0005771	0.0005244	0.0004642	0.0004207	0.0003852	0.000348
Combination81	0.0034058	-0.0123441
Combination82	0.0048608	-0.034811
Combination83	0.024147	-0.095387	-0.155387	-0.215387	-0.275387	-0.335387	-0.395387	-0.455387	-0.515387	-0.575387

## Sheet: Soft-tissue force (N)
Parametric combination	Hit 1	Hit 2	Hit 3	Hit 4	Hit 5	Hit 6	Hit 7	Hit 8	Hit 9	Hit 10	Hit 11	Hit 12	Hit 13	Hit 14	Hit 15	Hit 16	Hit 17	Hit 18	Hit 19	Hit 20	Hit 21	Hit 22	Hit 23	Hit 24	Hit 25	Hit 26	Hit 27	Hit 28	Hit 29	Hit 30	Hit 31	Hit 32	Hit 33	Hit 34	Hit 35	Hit 36	Hit 37	Hit 38	Hit 39	Hit 40
Combination1	2.43753
Combination2	3.36011
Combination3	2.36061
Combination4	2.46371
Combination5	2.42818
Combination6	2.43753	2.9635	3.0395	3.10108	3.16314	3.16314	3.19379	3.20773	3.20773	3.25471
Combination7	2.43753	2.9635	3.0395	3.10108	3.16314	3.16314	3.19379	3.20773	3.20773	3.25471	3.25471	3.25471	3.25471	3.25471	3.25471	3.28455	3.28455	3.29264	3.29264	3.29264	3.29264	3.29264	3.29264	3.30076	3.3352	3.3352	3.35458	3.35458	3.37683	3.37683	3.37683	3.37683	3.37683	3.37683	3.39185	3.39185	3.4007	3.41914	3.41914	3.41914
Combination8	1.72359
Combination9	3.44719
Combination10	2.1382
Combination11	2.57481
Combination12	1.30858
Combination13	2.63791
Combination14	2.10428
Combination15	2.63429
Combination16	2.43523
Combination17	2.41438
Combination18	2.31243
Combination19	2.40759
Combination20	1.9186
Combination21	1.98963
Combination22	1.87832
Combination23	1.93579
Combination24	2.23788
Combination25	2.1308
Combination26	2.2721
Combination27	2.45104
Combination28	2.44136
Combination29	2.38778
Combination30	5.91332
Combination31	2.76012
Combination32	0.417448
Combination33	14.9971
Combination34	0.24384
Combination35	24.3308
Combination36	2.50478
Combination37	1.81286
Combination38	44.3714
Combination39	3.98962	5.39996	5.39996	5.39996	5.66257	5.66257	5.66257	5.66257	5.66257	5.66257
Combination40	2.40759	3.11061	3.11061	3.11061	3.13172	3.13172	3.13172	3.13172	3.13172	3.13172
Combination41	2.43753	2.9635	3.0395	3.10108	3.16314	3.16314	3.19379	3.20773	3.20773	3.25471
Combination42	2.31243	3.09026	3.24844	3.36052	3.44378	3.51022	3.55811	3.60593	3.6428	3.68099
Combination43	2.02202	3.41523	3.54634	3.6148	3.64724	3.66749	3.68082	3.69155	3.70016	3.70748
Combination44	5.01254	6.30099
Combination45	12.5686	12.7797
Combination46	31.545	31.5546	31.5546	31.5546	31.5546	31.5546	31.5546	31.5546	31.5546	31.5546
Combination47	31.505
Combination48	32.7396
Combination49	32.6053
Combination50	44.3714
Combination51	104.281
Combination52	97.2225
Combination53	3.98962
Combination54	2.24576
Combination55	2.00169
Combination56	2.15945
Combination57	1.53273
Combination58	2.23707
Combination59	2.07717
Combination60	2.21399
Combination61	1.85067
Combination62	2.40759
Combination63	3.98962
Combination64	7.13315
Combination65	7.30809
Combination66	2.4402
Combination67	2.41606
Combination68	2.30918
Combination69	2.20179
Combination70	2.43754
Combination71	1.53307
Combination72	1.44608
Combination73	0.951205
Combination74	4.6487
Combination75	2.02202
Combination76	5.64218	7.63669	7.63669	7.63669	8.00809	8.00809	8.00809	8.00809	8.00809	8.00809
Combination77	3.40485	4.39907	4.39907	4.39907	4.42892	4.42892	4.42892	4.42892	4.42892	4.42892
Combination78	3.44719	4.19102	4.29851	4.38559	4.47336	4.47336	4.5167	4.53642	4.53642	4.60286
Combination79	3.27027	4.37028	4.59399	4.7525	4.87024	4.9642	5.03193	5.09956	5.1517	5.2057
Combination80	2.85957	4.82986	5.01529	5.1121	5.15798	5.18661	5.20546	5.22064	5.23282	5.24317
Combination81	7.08881	8.91094
Combination82	17.7746	18.0733
Combination83	37.4175	37.45	37.45	37.45	37.45	37.45	37.45	37.45	37.45	37.45

[truncated: 1 more sheets: Bone deflection period (s)]
